# Supplementary material for: Informal Palliative Care at Home: A Focus Group Study Among Professionals Working in Palliative Care in Portugal
Source: Healthcare (Basel). 2025 Apr 23;13(9):978. doi: 10.3390/healthcare13090978 (PMC12071883; doi:10.3390/healthcare13090978)
Supplement: Supplementary file 1 [file healthcare-13-00978-s001.zip]

Archive with 1 entries (1 files):
- healthcare-3587768-supplementary.pdf
